# Supplementary material for: Endothelial BMAL1 decline during aging leads to bone loss by destabilizing extracellular fibrillin-1
Source: J Clin Invest. 2024 Dec 16;134(24):e176660. doi: 10.1172/JCI176660 (PMC11645155; doi:10.1172/JCI176660)
Supplement: Supplemental tables 1-5 [file jci-134-176660-s074.xlsx]

## Sheet: Table 1
Supplementary Table 1. Primer sequences used in qRT-PCR, gene typing, Chip assays, and target genes knockdown.
Primers	Sequence (forward/reverse, 5'-3')	Usage
Bmal1-flox	ACTGGAAGTAACTTTATCAAACTG	gene typing
	CTGACCAACTTGCTAACAATTA
Bmal1-cki	GGCAACGTGCTGGTTATTGTG AGTGAGACGTGCTACTTCCATTTG	gene typing
Bmal1-ckiwt	AAGCACGTTTCCGACTTGAGTTG	gene typing
	GGGTGAGCATGTCTTTAATCTACC
Thsd4 #1	TATTCCAGGGACTCTCAGCTGTTAG	Chip
	CTAGCCATTTCCTTTTCAGTCCTTA
Thsd4 #2	GGCACCTAATAACAAATCAGCACTG	Chip
	GCCTAAACCTGTCCAGTCTCAAATA
Thsd4 #3	CAAACTGTCCTACCTCCACATATGA	Chip
	ATAACTCTCTTGTGGATGTGACCTG
Adamts4 #1	GATAGGAAGGACCTGAATTCTCCCA	Chip
	TCTAGCAAGCAGATGCATTTAAGGC
Adamts4 #2	CAAGTAGTTAGCTCCTCCTTTTCTG	Chip
	AGAATTCAGGTCCTTCCTATCCAGC
Adamts4 #3	AGAGAGTGTGCTTTGGTTTCTTAGT	Chip
	ACCCCACCTTTCAAATCCAATAGTT
m-Ccl5	GCTGCTTTGCCTACCTCTCC	qPCR
	TCGAGTGACAAACACGACTGC
m-Cxcl1	CTGGGATTCACCTCAAGAACATC	qPCR
	CAGGGTCAAGGCAAGCCTC
m-Cxcl2	CCAACCACCAGGCTACAGG	qPCR
	GCGTCACACTCAAGCTCTG
m-Il1a	CGCTTGAGTCGGCAAAGAAA	qPCR
	CTTCCCGTTGCTTGACGTTG
m-Il1b	TGCCACCTTTTGACAGTGATG	qPCR
	AAGGTCCACGGGAAAGACAC
m-Il6	GGAGCCCACCAAGAACGAT	qPCR
	TTGTGAAGTAGGGAAGGCCG
m-Nfkb1	GCATCGTCCCAAAGGAGGAA	qPCR
	TCTGTGCGTGGCAACTACAT
m-Tgfb1	GGAGAGCCCTGGATACCAACT	qPCR
	CCCGGGTTGTGTTGGTTGTA
m-Bmal1-flox	GACACAGACAAAGATGACCCT	qPCR
	TTTGTCCCGACGCCTCTTTT
m-Bmal1-cki	CACCGACCTACTCTCCGGTT	qPCR
	ATCAAGTTGGTAGTCAGTGGCA
m-Col5a2	TTGAAACCATGCGTAGCCCT	qPCR
	CCCACCAGGTTTTACGTGGA
m-Tfpi2	ATCGACATGGCCAGGGAATAA	qPCR
	GAATCTGCGGCACTTTTGCT
m-Adamts4	GAAGGAGGCGCCCTTAACTC	qPCR
	TACCACCAGTGTCTCCACGAA
m-Csf3	GCCCAGATCACCCAGAATCC	qPCR
	CTTCCTCACTTGCTCCAGGG
m-Il34	AGCATTTACTGCCACAGCCC	qPCR
	CAGGCCTCTTGGAATCTGGG
si-Adamts4 #1	GGAGAUGUUGCUACUAGAATT	siRNA
	UUCUAGUAGCAACAUCUCCTT
si-Adamts4 #2	GCUGCCGCUAAAGCCUUUATT	siRNA
	UAAAGGCUUUAGCGGCAGCTT
si-Tfpi2 #1	GCUCCGUUCUUGGUCUCACTT	siRNA
	GUGAGACCAAGAACGGAGCTT
si-Tfpi2 #2	GCUUGGGCAAUGCCAACAATT	siRNA
	UUGUUGGCAUUGCCCAAGCTT
si-Csf3 #1	GCAGUUGUGUGCCACCUACTT	siRNA
	GUAGGUGGCACACAACUGCTT
si-Csf3 #2	GCAGGCUCUAUCGGGUAUUTT	siRNA
	AAUACCCGAUAGAGCCUGCTT
si-Il34 #1	CCUCAUGGAUGUGGAGAUUTT	siRNA
	AAUCUCCACAUCCAUGAGGTT
si-Il34 #2	GCUACAAAUGUGUACCCUUTT	siRNA
	AAGGGUACACAUUUGUAGCTT
si-Col5a2 #1	GGGUUUACAAGGACAGCAATT	siRNA
	UUGCUGUCCUUGUAAACCCTT
si-Col5a2 #2	GCCCUGAUGGUUCCAAGAATT	siRNA
	UUCUUGGAACCAUCAGGGCTT

## Sheet: Table 2
Supplementary Table 2. Oligonucleotide sequences used in the adeno-associated virus vector or lentivirus.
Name	Oligonucleotide sequences (5'-3')
shBmal1-1	CTGGAGGCTTGCTGAAGGCTGTATGCTGTTTCCCATCTATTGCGTGTCGGTTTTGGCCACTGACTGACCGACACGCTAGATGGGAAACAGGACACAAGGCCTGTTACTAGCACTCACATGGAACAAATGGCCC
shBmal1-2	CTGGAGGCTTGCTGAAGGCTGTATGCTGTTTCCCATCTATTGCGTGTCGGTTTTGGCCACTGACTGACCGACACGCTAGATGGGAAACAGGACACAAGGCCTGTTACTAGCACTCACATGGAACAAATGGCCCCCATGGCCGCTGTAGACCTGGAGGCTTGCTGAAGGCTGTATGCTGTATAATTGAGGATCTTGAAGAGTTTTGGCCACTGACTGACTCTTCAAGCCTCAATTATACAGGACACAAGGCCTGTTACTAGCACTCACATGGAACAAATGGCCC
Bmal1-cDNA clone	GCTAGCCACCATGGCGGACCAGAGAATGGACATTTCCTCAACCATCAGCGACTTCATGTCTCCGGGCCCCACCGACCTACTCTCCGGTTCCCTGGGCACCAGTGGTGTGGACTGCAATCGCAAGAGGAAAGGCAGTGCCACTGACTACCAAGAAAGTATGGACACAGACAAAGATGACCCTCATGGAAGGTTAGAATATGCAGAACACCAAGGAAGGATCAAGAATGCAAGGGAGGCCCACAGTCAGATTGAAAAGAGGCGTCGGGACAAAATGAACAGTTTCATTGATGAATTGGCTTCTTTGGTACCAACATGCAATGCAATGTCCAGGAAGTTAGATAAACTCACCGTGCTAAGGATGGCTGTTCAGCACATGAAAACTTTGAGAGGTGCCACCAA…
Thsd4-cDNA clone	ATGTTTGTCAGCTACCTGTTATTAACATTGTTCCACACTGAGACAGCAATGTTAGCAAGACCTGGGGGAGAGAGCATTGGCTGTGACGACTTCCTGGGATCTGACAAAGTCTTGGACAAGTGCGGGGTGTGTGGAGGTGATAACACGGGCTGCCAGGTGGTGTCGGGAGTGTTCAAGCACGCCCTCACCAGCCTGGGCTACCACCGGGTTGTAGAGATTCCCCAAGGAGCTACGAAAATTAACATTACAGAGATGCACAAGAGCAACAACTACTTAGCCTTGCGAAGTCGCTCTGGCCGCTCCATCATCAATGGGAACTGGGCAATCGATCGCCCGGGGAAGTACGAGGGCGGAGGGACAATGTTCACCTACAAACGACCGAACGAGGTCTCCAGCACT…
Adamts4-cDNA clone	AAACAGACAGGTTGGTCTGTTTGTATTATAAGTAAGGACTAGTGCCACCATGTCCCAGATGGGCTTGCATCCCAGGAGGGGCTTGACTGGGCACTGGCTGCAAAGATTCCAACCCTGCTTGCCGCTTCACACTGTGCAGTGGCGGAGGCTGCTGCTGCTGGCCTTCCTCCTGTCCTTAGCGTGGCCCGCCAGCCCCCTCCCCCGGGAGGAGGAGATCGTGTTTCCAGAGAAGCTCAATGGCAGTAGCATCCTACCTGGATCAGGCGTTCCTGCCAGGCTGCTGTACCGATTGCCAGCCTTTGGGGAGATGTTGCTACTAGAACTAGAACAGGACCCTGGGGTGCAGGTAGAGGGTTTGACTGTACAGTACCTGGGCCAGGCACCTGAGATGCTGGGTGG…
Tgfb1-cDNA clone	GCCACCATGCCGCCCTCGGGGCTGCGGCTACTGCCGCTTCTGCTCCCACTCCCGTGGCTTCTAGTGCTGACGCCCGGGAGGCCAGCCGCGGGACTCTCCACCTGCAAGACCATCGACATGGAGCTGGTGAAACGGAAGCGCATCGAAGCCATCCGTGGCCAGATCCTGTCCAAACTAAGGCTCGCCAGTCCCCCAAGCCAGGGGGAGGTACCGCCCGGCCCGCTGCCCGAGGCGGTGCTCGCTTTGTACAACAGCACCCGCGACCGGGTGGCAGGCGAGAGCGCCGACCCAGAGCCGGAGCCCGAAGCGGACTACTATGCTAAAGAGGTCACCCGCGTGCTAATGGTGGACCGCAACAACGCCATCTATGAGAAAACCAAAGACATCTCACACAGTATA…

## Sheet: Table 3
Supplementary Table 3. The value of mRNA sequencing analysis in Figure 4A.
id	CONTROL.1	CONTROL.2	CONTROL.3	Bmal1-KD.1	Bmal1-KD.2	Bmal1-KD.3
1520401A03Rik	0.053276	0.075646	0.075828	0.023912	0.054824	0.012797
1600023N17Rik	0.100919	0.10653	0.052461	0.138055	0.206613	0.177434
1700003G18Rik	0	0.026323	0	0	0.128067	0
1700022I11Rik	0	0.025236	0	0	0.014972	0.014923
1700025B11Rik	0	0.141695	0.113514	0	0.064562	0
1700088E04Rik	0.528375	0.362754	0.525402	0.28742	0.177953	0.201885
1700101I11Rik	0.084617	0.081231	0.095317	0	0.045006	0
1700108F19Rik	0.158699	0	0	0	0.048416	0
1700120B22Rik	0.029271	0.044017	0	0.009381	0	0
1700125H03Rik	0.127528	0.10569	0	0	0.051685	0.051228
1810010H24Rik	0.256539	0.259944	0.205123	0.108745	0.205484	0.166452
1810020O05Rik	0	0	0.04068	0	0.012356	0
1810046K07Rik	0	0.017807	0.023286	0.008536	0	0
2010110K18Rik	0.52937	0.537899	0.534725	0.277188	0.343485	0.339688
2200002D01Rik	0	0.00878	0	0.192916	0.096854	0
2510003B16Rik	0.455494	0.787431	0.526628	0.333736	0.340079	0.361734
2900060B14Rik	0.146947	0.089158	0	0.02735	0	0.046568
3110040M04Rik	0	0.006794	0	0	0	0.005529
3110099E03Rik	0	0.098833	0	0.021053	0.029679	0.032596
4921509O07Rik	0	0.023625	0.026506	0	0.069397	0
4930465K10Rik	0.067874	0	0	0	0	0.017761
4930500G05Rik	0.452786	0.423569	0.656829	0.233877	0.26708	0.266352
4930502C15Rik	0.002508	0	0.002336	0.002579	0.004368	0.008607
4930552P12Rik	0.035371	0	0	0.015016	0.02235	0.015297
4930565N06Rik	0.171357	0.116067	0.135228	0.090469	0.103828	0.093897
4930592A05Rik	0.062833	0	0	0	0.020138	0.011599
4930596I21Rik	0	0.0762	0	0	0	0.015714
4931408D14Rik	0.062678	0	0	0	0.017202	0
4933411E08Rik	0	0.064324	0	0	0	0.021427
4933433G19Rik	0.058182	0	0.06349	0	0	0.026072
5730596B20Rik	0	0.071198	0	0.134623	0.105399	0.134689
6030442K20Rik	0.263705	0.200379	0.374692	0.077322	0.223327	0.112216
6430550D23Rik	0.112084	0.104559	0	0.078146	0.072346	0.060463
9230116L04Rik	0.107488	0.091316	0.042359	0.219314	0.149442	0.159407
A230083G16Rik	0.240899	0.271735	0.179859	0.170005	0.1336	0.119886
A230108P19Rik	0.005302	0	0	0	0	0.033213
A330015K06Rik	0	0.050649	0	0.024238	0.025138	0
A330032P22Rik	0.066213	0	0	0.218604	0	0
A430035B10Rik	0.114248	0.111028	0.078982	0.063254	0.049946	0.072949
A630001O12Rik	0.040206	0.038293	0	0	0.018194	0
A830019P07Rik	0.748034	0.792358	0.63824	0.541496	0.486488	0.311856
AA792892	0.043429	0	0.045766	0.01684	0	0
Abcg5	0	0.014923	0.021166	0.038248	0	0.030826
Ablim3	0.54881	0.655348	0.584589	0.90356	0.960435	0.920906
Abtb2	0	0.013875	0.014035	0.025076	0	0.031514
Ace2	0.015703	0	0.015555	0.0256	0.035303	0
Acta1	0.168624	0.105893	0.148647	0.081257	0.037972	0.030556
Acta2	0.308066	0.259732	0.208907	0.124253	0.110978	0.168406
Actl10	0.173224	0.100453	0.075634	0.062178	0.055748	0.051367
Actl7b	0	0.007178	0	0	0.039258	0.037694
Adam3	0.036145	0.025334	0.033695	0.014418	0.025229	0.020746
Adamts4	6.84275	6.69041	6.5857	10.9422	11.0813	10.7991
Adgrf4	0.022444	0.015451	0	0	0.056132	0.004424
Afp	2.06554	1.98219	2.62418	1.24829	1.42664	1.6399
Ager	0.522945	0.784162	0.910505	0.438962	0.410563	0.283516
Agrp	0.143894	0.142258	0.191321	0.078087	0.07754	0.07156
Akr1c18	0	0.10147	0.040403	0.152872	0.203942	0.338528
Ankrd33b	0	0.006764	0	0	0.030369	0
Anpep	0.114637	0.125139	0.127728	0.084783	0.114255	0.058965
Aox1	0.467553	0.497385	0.528575	0.920641	0.763997	0.767306
Apol7d	0.108894	0.069956	0	0.043548	0.038032	0.052355
Aqp5	0.287863	0.270359	0.192883	0.139368	0.059946	0.162038
Arhgap15	0	0.00571	0	0	0.01986	0
Arhgef9	0.160957	0.168019	0.1564	0.208933	0.347865	0.283721
Arl4d	0.688268	0.784787	0.865748	1.33077	1.53269	0.945745
Arl9	0.11209	0.193189	0.307865	0.408468	0.361001	0.442292
Arntl	36.3635	34.6117	33.455	2.78431	3.03461	2.58239
Arr3	0	0.007279	0	0.029998	0	0
Atp2a3	0.012158	0	0	0.02531	0.026726	0.036216
Atp2b3	0.012969	0.023981	0.020298	0.009514	0.008243	0
Atp6v0a4	0.027767	0.030072	0.044154	0.000466	0.012689	0.017011
Atp8b5	0.057937	0.058541	0.087183	0.034099	0.041635	0.038835
Atxn7l1os2	0.022565	0.033571	0.034491	0.063821	0.049816	0.042799
B130046B21Rik	0	0.046953	0.022552	0.007297	0.013185	0.01493
B4galnt3	0.044342	0.015831	0.032407	0.074067	0.083508	0.1131
Batf	0.055335	0	0.044383	0	0	0.13757
BC028528	1.20623	1.65429	2.19027	1.08132	0.676172	0.82885
BC048644	0.031414	0	0	0	0.147092	0
BC049715	0	0.029422	0.049052	0	0.014405	0.0135
BC051019	0.028074	0.02218	0	0.048305	0	0.039093
Bcan	0.065949	0.082919	0.079308	0	0.051327	0.04099
Bcl2l14	0.302934	0.235836	0.198305	0.151278	0.156635	0.168559
Becn2	0	0	0.058394	0	0.024426	0.03108
Bhlha15	0.027352	0.061891	0.041329	0.01147	0	0
Bpifb1	0	0.028379	0.031166	0.063993	0	0
Btnl9	0.022735	0.111141	0.063434	0.223061	0.176892	0.148618
C030016D13Rik	0	0.021441	0.015533	0.029101	0.042995	0.052138
C1qtnf4	0	0.034664	0	0	0.012306	0
C330024C12Rik	0	0	0.08715	0	0.039961	0.025093
Cadps2	0	0	0.033	0	0	0.008045
Caly	0.031132	0.032824	0	0.07517	0.065279	0
Camk4	0.018709	0.014755	0.023421	0.007674	0.016015	0.006478
Camp	0	0.022292	0	0.087662	0	0.090659
Carmil3	0	0.009515	0.008432	0.043696	0.018496	0.033119
Ccdc162	0.039002	0.049048	0.020505	0.08533	0.074171	0.063923
Ccdc96	0.066975	0.082485	0.09317	0.159971	0.164679	0.163828
Cd200	0.643278	0.515191	0.721473	0.917695	1.08253	0.923529
Cd209c	0	0.027999	0	0	0.007678	0.00852
Cdc20b	0.034489	0.08443	0.056481	0.023182	0.038988	0.01943
Cdh3	0.027279	0	0.023999	0	0	0.011156
Cdkl4	0	0.01651	0	0.045151	0.042712	0
Cdsn	0.499717	0.41373	0.488976	0.782573	0.924935	0.662083
Ces2b	0.012276	0	0.015566	0.057817	0.031907	0.032506
Cfap299	0	0.135516	0.136266	0.082946	0	0
Ciart	8.82334	8.52367	9.44033	5.72499	5.25813	5.82599
Cldn20	0.030543	0	0.047905	0.132974	0.109599	0.084245
Cldn6	0.216632	0.258488	0.226549	0.39835	0.410373	0.389775
Cldnd2	0	0.011062	0	0	0.045117	0
Clhc1	0.129712	0.12119	0.041257	0.042962	0.045397	0.027554
Cma1	0.038701	0	0	0.225378	0	0
Col22a1	0.025588	0	0.024339	0.01518	0	0.013736
Col5a2	0.020485	0.022457	0	0.011416	0	0
Cpne7	0.055989	0	0.02166	0.016246	0.016281	0.009466
Cpz	0.454566	0.352999	0.404934	0.950696	0.582158	0.544165
Crip1	0.17538	0.115086	0.242462	0.282262	0.308135	0.327005
Csf3	3.33312	3.11616	3.53187	5.16006	5.27586	4.76077
Cspg4b	0.005287	0	0.006715	0.013858	0.013506	0.011824
Csta3	1.63671	1.95996	2.22976	4.38367	2.89458	3.00894
Cutal	0.04706	0.04534	0.044495	0.019722	0	0.02364
Cxcl5	1.43939	1.52648	1.63148	2.34093	2.36897	2.94708
Cxcr4	1.24897	0.780139	0.963137	1.33612	1.56031	2.01203
Cxcr5	0.037845	0	0	0.021184	0	0.021125
Cyp2ab1	0.668634	0.546537	0.530584	0.993938	1.07317	0.799937
Cyp4f14	0.03748	0.036403	0.057556	0.014784	0	0.022398
D030055H07Rik	0.036177	0.056405	0	0.009788	0.027162	0.011528
Dab1	0.015652	0	0	0	0.008189	0.008599
Dapk2	0.159537	0.187663	0.280637	0.366266	0.4499	0.475976
Dbp	46.4954	45.8764	47.7012	31.6268	26.7438	30.6137
Dhrs7c	0.049653	0.054945	0.082578	0.089306	0.114317	0.111303
Dleu7	0.180068	0.202448	0.203774	0.051123	0	0.062337
Dmkn	0	0.025087	0	0	0.086868	0
Dnah10	0.018602	0.038088	0.024907	0.066774	0.045633	0.041747
Dnah11	0	0.005884	0	0.013615	0	0.01542
Dnah14	0.029462	0.03891	0.021248	0.0721	0.047946	0.044505
Dnase1l3	0.020316	0.010115	0.027366	0.04418	0.042668	0.040078
Dsg2	0	0.019282	0.017397	0.008617	0	0.004368
Duoxa2	0	0	0.003717	0	0	0.033529
Dusp27	0.065016	0.039719	0.04116	0.013829	0.025594	0
E030042O20Rik	0.183814	0.259397	0.272918	0.116142	0.168147	0.186501
E230025N22Rik	0.04583	0	0.046866	0.075369	0.078956	0
Efhc2	0.014665	0	0	0	0	0.055065
Efhd1	0.060017	0.056851	0	0	0	0.107291
Egfros	0.015852	0.015511	0	0.030383	0.039667	0.022163
Elfn2	0.02072	0.043217	0.026869	0.068888	0.076547	0.04158
Engase	0.334695	0.47194	0.493459	0.181213	0.191224	0.338023
Eomes	0	0.03859	0.020306	0.011088	0.011863	0
Eqtn	0.156412	0.171418	0.128613	0.078139	0.081056	0.06531
Erich6	0.116843	0.161368	0.139429	0.055845	0.117992	0.080189
Eva1c	0.061512	0.071984	0.036695	0.085945	0.093827	0.095079
Exd1	0.048901	0.030703	0.051961	0.016749	0.025375	0.015162
F2	0.014316	0.019493	0.016259	0.036257	0.048691	0.038662
F420014N23Rik	0.591536	0.616739	0.638042	0.322341	0.379568	0.474659
F5	0.0057	0.021408	0.007338	0.034346	0.039505	0.029024
Fads6	0.19419	0.207986	0.298929	0.156434	0.161816	0.103431
Fam3b	0.139414	0.179355	0.225223	0.113771	0	0.076653
Fam83c	0.067307	0.070849	0.042047	0.184353	0.15131	0.152558
Far1os	0.27995	0.245025	0.18708	0.163172	0.121937	0.174116
Fbln2	3.64599	2.66673	3.19627	5.01487	5.17681	4.96193
Fcer2a	0.085818	0.091813	0.079252	0.232864	0.164266	0.180535
Fgd2	0.039635	0.034725	0.034012	0.092924	0.116237	0.062329
Fgd3	0.184302	0.145875	0.180932	0.303251	0.273573	0.234086
Fgf11	0.349504	0.426498	0.328623	0.259239	0.28697	0.183323
Fndc11	0.078248	0.083659	0.0965	0.191309	0.238025	0.135498
Foxp3	0.019158	0.028675	0.030093	0.058593	0.045183	0.04266
Foxr2	0.032984	0.01809	0.010588	0.007437	0.009193	0
Foxred2	0.042006	0.04301	0.032421	0.022171	0.017245	0.010768
Fpr1	0.108352	0	0	0.042074	0.03317	0
Frmpd4	0.036999	0.030617	0.027122	0.044959	0.053453	0.079991
Fxyd4	0.020345	0	0.026338	0.041518	0.052332	0.033669
Fyb	0.009647	0.008437	0	0.021047	0.02822	0
G430095P16Rik	0.115657	0.142027	0.19962	0.234963	0.542225	0.307717
Galnt16	0.0124	0	0	0	0	0.053939
Glra4	0	0.010795	0.009138	0.031561	0	0.023291
Gm10030	0.328662	0.34815	0.296638	0.564018	0.524113	0.568477
Gm10369	0.593562	0.404035	0.393295	0.186909	0.166141	0.394784
Gm10591	0	0.026272	0	0	0.008407	0
Gm10602	0.536938	1.00336	0.714119	1.10561	1.17697	1.11653
Gm10603	0.062845	0.092088	0.082484	0.150449	0.120355	0.136158
Gm11201	0.03117	0.046839	0.019778	0.015515	0.01618	0.020581
Gm11415	0.133944	0.159275	0.171467	0.032344	0.06256	0.032308
Gm11419	0.024034	0.017194	0.020318	0.04821	0.033632	0.028752
Gm11454	0	0.050462	0	0.028662	0.031554	0
Gm11564	0	0	0.008295	0	0.042788	0
Gm11595	0.053196	0.048529	0	0.018245	0	0
Gm11639	0.017953	0.007642	0.014339	0.048809	0.041144	0.046899
Gm11716	0.206511	0.182924	0.207538	0.410738	0.332622	0.228999
Gm12589	0.332964	0.400352	0.435556	0.503333	0.608476	0.89074
Gm13290	0.019282	0.013411	0.011461	0.022956	0.045143	0.02872
Gm13348	0	0	0.018414	0	0.079657	0
Gm13562	0.306574	0.279353	0.41381	0.1491	0.233793	0.192982
Gm13657	0.435565	0.42961	0.478056	0.228413	0.313182	0.357996
Gm13963	0.391868	0.46711	0.290611	0.277165	0.149812	0.255288
Gm14154	0.326483	0.296469	0.275878	0.146275	0.243685	0.235736
Gm14232	0	0	0.048276	0.113618	0	0.124325
Gm15056	2.91361	2.81497	3.34815	1.98066	1.08571	1.18788
Gm15270	0.02992	0.013549	0.00659	0.057923	0.088816	0.0375
Gm15477	0	0.045649	0.047518	0.026865	0.019026	0.020484
Gm15522	0	0.118243	0	0.047117	0.056656	0
Gm15787	0.268192	0.205178	0.221221	0.122963	0.164904	0.178748
Gm15895	0.079051	0.10582	0.095164	0.06836	0.043625	0.062269
Gm16008	0.408638	0.367582	0.288978	0.234622	0.243239	0.22081
Gm16010	0	0.017914	0.015753	0.008008	0	0.00793
Gm16230	0.459197	0	0	0	0.076484	0
Gm16244	0.576773	0.870072	0.723068	0.390791	0.574765	0.436529
Gm16702	0	0.044576	0.030912	0.023674	0.022642	0
Gm17057	0	0.037926	0.031299	0	0.016058	0
Gm17344	0.095388	0.06859	0.078018	0.054465	0.024827	0
Gm17801	0.011683	0	0.013378	0	0.001	0.006049
Gm19519	0	0	0.018721	0.060554	0.082903	0
Gm19765	0.168938	0.056123	0.127672	0.210557	0.247339	0.357679
Gm19897	0.017375	0.022688	0.048485	0.095322	0.146966	0.096729
Gm20036	0.192344	0.140957	0.236885	0.064309	0.155488	0.093955
Gm20467	0.105491	0.082625	0.086522	0.045891	0.064269	0.060592
Gm21162	0	0	0.014204	0	0.007217	0
Gm21859	0.046797	0.040464	0	0.16992	0	0.191725
Gm26644	0.284091	0.290614	0.265407	0.058267	0.137806	0.135453
Gm26704	0	0.033913	0	0.006437	0	0
Gm27252	0.010129	0	0	0.034409	0	0
Gm29642	0	0.042113	0	0	0.127798	0.109721
Gm29856	0.056578	0.051401	0.023594	0.008131	0.020053	0.008321
Gm29948	0.265027	0.137982	0.244863	0.106923	0.127315	0.056469
Gm29952	0.109796	0	0	0	0.230324	0.235309
Gm30048	0	0	0.066324	0.139091	0.163082	0
Gm30228	0.082939	0.168006	0.114284	0.201833	0.26151	0.238007
Gm30321	0.053813	0.049571	0.057984	0.01789	0.01003	0.035918
Gm30338	0	0.158063	0.200654	0	0	0.076874
Gm30421	0	0.006374	0	0.011429	0	0.012382
Gm30527	0	0.094972	0.09956	0	0.06825	0
Gm30561	0.007889	0	0	0.044787	0	0
Gm30575	0	0.004257	0	0	0.025985	0
Gm30746	0.3044	0.281848	0.340633	0.424294	0.710482	0
Gm31045	0.069202	0	0.071066	0.03774	0	0
Gm31228	0.079892	0.061885	0.061259	0.051474	0.031356	0.047454
Gm31291	0.018317	0.021399	0.012878	0.078327	0.058586	0.045879
Gm31400	0.031486	0	0.037308	0.097939	0	0.083022
Gm31566	0.048336	0.025551	0.030224	0.016093	0.019563	0.025523
Gm31616	0.040454	0	0	0	0.077196	0.067047
Gm31620	0.067621	0	0	0	0.123631	0.115429
Gm31712	0	0.010868	0.008808	0	0.00871	0.008276
Gm31735	0.177546	0.129396	0.112363	0.042074	0.05088	0.104813
Gm31984	0.017707	0.011094	0.018572	0.077669	0.027353	0.047948
Gm32339	0.019893	0	0.016046	0.010426	0	0.008005
Gm32379	0	0.010693	0.009488	0	0	0.008086
Gm32435	0.162364	0	0.085647	0	0	0.009165
Gm32469	0.291331	0	0.27953	0.075535	0	0
Gm32645	0.008998	0.014344	0.023023	0.064693	0.023538	0.054517
Gm32650	0.07622	0.036473	0.040917	0.130326	0.094757	0.177326
Gm32709	0.012827	0	0.010857	0	0	0.026169
Gm32841	0.156774	0.20637	0.119885	0.076866	0.125262	0.076294
Gm32861	0	0.062633	0.054175	0.024206	0.036388	0
Gm32925	0.057552	0.05686	0	0	0.0116	0.014823
Gm32934	0	0.128181	0	0.043539	0.064504	0.05855
Gm33033	0	0.035799	0	0.015984	0.015261	0.01999
Gm33044	0	0.052856	0	0	0	0.221482
Gm33124	0.255387	0.165912	0.284396	0.146686	0.038686	0.038559
Gm33223	0.009249	0.00919	0	0.018205	0	0.004806
Gm33431	0	0	0.013748	0	0.056707	0
Gm33454	0.017589	0.026317	0.024269	0.043914	0	0.081324
Gm33460	0.030348	0	0.075608	0.103434	0.171626	0.229053
Gm33695	0.223623	0.211141	0.200426	0	0.103946	0.038463
Gm33760	0	0.227628	0.176346	0	0	0.077136
Gm33763	0.006344	0.009288	0	0.005403	0.00632	0.005376
Gm33851	0.03513	0.030657	0.02641	0.110023	0.105303	0.041703
Gm33977	0.198797	0.184912	0.399936	0.559257	0.484569	0.595954
Gm34136	0.018541	0	0	0	0.011855	0.01003
Gm34148	0.119678	0	0	0	0	0.037286
Gm34305	0.105417	0.139107	0.132774	0.203702	0.169941	0.331575
Gm34416	0.017918	0	0	0.058905	0	0
Gm34561	0.045957	0	0	0.022587	0	0.020907
Gm34744	0.261111	0.373202	0.404792	0.087959	0.135369	0.224895
Gm34795	0.081207	0.08892	0.112512	0.044226	0.079865	0.048273
Gm34861	0.01718	0.018719	0.022613	0	0.008971	0.009961
Gm34907	0.018941	0.01009	0.01862	0.007159	0	0.009059
Gm34930	0	0.027116	0.039138	0	0.084404	0.083133
Gm35021	0	0.022812	0.021757	0.060746	0	0
Gm35060	0.118169	0	0	0.022329	0	0
Gm35062	0.490685	0.784227	0.678452	0.975542	1.41227	1.45539
Gm35315	0.427643	0.690614	0.668277	0.403515	0.374287	0.355946
Gm35344	0	0.046482	0.063223	0.130863	0.080563	0.112161
Gm35722	0.060304	0.09176	0.054047	0.044531	0.042798	0.034217
Gm35746	0	0.133448	0.205512	0.052897	0	0.077496
Gm35782	0.107517	0.268488	0.150046	0.443471	0.494221	0.414427
Gm35823	0.062851	0.07645	0.038385	0.021132	0.034383	0.01249
Gm35934	0.05445	0.032106	0.049121	0.02274	0.021152	0.035088
Gm36118	0.037676	0.027991	0	0.065886	0.065083	0.058262
Gm36124	0.017934	0	0	0	0.07796	0
Gm36196	0	0	0.090758	0	0	0.030507
Gm36267	0	0.060551	0	0.018768	0	0
Gm36375	0.010268	0.01294	0.007644	0.004755	0.003726	0.005974
Gm36428	0	0	0.03249	0.141802	0.127025	0.171516
Gm36486	0	0	0.177329	0	0.050624	0
Gm36505	0	0.095249	0.10211	0.035673	0	0
Gm36702	0	0	0.027677	0.111755	0	0.075515
Gm36718	0	0.076599	0.061425	0.031028	0.034853	0
Gm36723	0.005404	0.005369	0.005353	0.005372	0.004343	0.014488
Gm36904	0	0.045534	0	0	0.009397	0
Gm37120	0.215285	0.199138	0.244415	0.306848	0.408312	0.380658
Gm38405	0.030407	0	0	0	0.011409	0
Gm38414	0	0.251395	0.246031	0.1684	0.182078	0.153641
Gm38477	0.031762	0.031559	0	0	0.093134	0
Gm38524	0.191282	0.174131	0.141122	0.130891	0.122532	0.095234
Gm38552	0.137306	0	0.097283	0.086043	0.047072	0.045947
Gm38553	0.018915	0	0.017865	0.03775	0.057918	0.050594
Gm38618	0.230606	0.182767	0.227427	0.139384	0.107609	0.158302
Gm38636	0.017726	0.016454	0	0	0.009243	0
Gm38740	0.066662	0.064408	0	0	0.015819	0
Gm38830	0.171802	0.145535	0.08015	0.042073	0.07734	0.036371
Gm38883	0.033904	0.030545	0	0.100148	0	0
Gm38946	0.53486	0.497547	0.660526	0.920689	0.847683	0
Gm39010	0.050859	0.068727	0	0.020223	0	0
Gm39059	0	0.072699	0.085791	0.035575	0.017351	0
Gm3924	0.025787	0	0	0	0	0.09072
Gm39260	0.042124	0	0.069185	0.032234	0.024756	0.02388
Gm39275	0.127638	0.14046	0	0.055027	0	0
Gm39285	0	0.017551	0.020621	0	0.042508	0
Gm39459	0	0	0.118862	0	0.065357	0.059679
Gm39474	0.060915	0.052003	0.057545	0.111392	0.107525	0.101565
Gm39483	0.035016	0.057507	0	0.11219	0	0.131319
Gm39540	0.136941	0.110453	0.124776	0.272185	0.28515	0.187412
Gm39547	0.042153	0.037506	0.103153	0.035807	0.014532	0.018091
Gm39558	0	0.081912	0.114288	0.040202	0	0
Gm39603	0.09578	0.051282	0.038885	0.045472	0.017482	0.018088
Gm39780	0.157311	0	0	0	0	0.020234
Gm39786	0	0.006846	0	0.019289	0.01933	0
Gm39874	0.286647	0.330141	0.691936	0.120379	0.123707	0.195204
Gm39898	0.173953	0.192594	0.262028	0	0.102878	0
Gm39913	0.103989	0.151025	0.140606	0.294499	0.204863	0.241906
Gm39959	0.39795	0.21776	0	0	0.084633	0.13432
Gm40007	1.00573	1.11635	1.2579	0.659812	0.635101	0.85514
Gm40078	0.027344	0.048597	0.024052	0.0243	0.016182	0.01719
Gm40194	0.682952	0.569557	0.496942	0.342856	0.369478	0.224157
Gm40386	0.019794	0.033696	0.016209	0	0.068951	0.093292
Gm40451	0	0.018888	0.018719	0	0	0.037695
Gm40704	0.036689	0.040555	0	0.160928	0	0.10747
Gm40773	0	0.044613	0	0.149382	0.193421	0
Gm40862	0.004286	0	0	0.096183	0	0.054707
Gm40864	0.012481	0	0	0.025563	0.028097	0.027643
Gm40909	0.031038	0.018462	0.016994	0	0	0.009029
Gm41223	0.014673	0	0	0.047998	0	0
Gm41228	0.612382	0.533018	0.523145	1.08795	0.670109	1.55131
Gm41296	0	0.054866	0.052619	0	0.026146	0
Gm41352	0.086837	0.146768	0.100503	0.178574	0.184911	0.263565
Gm41389	0.008327	0.003537	0.004771	0.004384	0.017535	0.017088
Gm41410	0.256794	0.298318	0.495372	0.713453	0.502312	0.595305
Gm41498	0	0.009827	0	0.006033	0	0.003188
Gm41523	0.295785	0.366552	0.293143	0.180885	0.243586	0.216054
Gm41555	0	0.030165	0.031187	0.050969	0	0
Gm41581	0.126524	0.185461	0.138982	0	0.425567	0
Gm41609	0.099514	0.159313	0.103378	0.065034	0.071014	0.063096
Gm41693	0.03095	0	0.026346	0.04169	0.087317	0.07227
Gm41724	0	0.110393	0.079608	0.284945	0.21473	0
Gm41986	0.195804	0.204558	0.282788	0.405657	0.490402	0.67595
Gm42020	0	0	0.133684	0	0	0.04571
Gm42151	0.2269	0.404742	0.372751	0.101888	0.09681	0.212868
Gm42221	0.058167	0.067284	0.13229	0.197113	0.270019	0.279476
Gm42272	0.043093	0	0.049267	0.02113	0.023906	0.018303
Gm42280	0.020437	0	0.02763	0.076823	0.053048	0.210481
Gm42306	0	0.050157	0.025649	0.01111	0	0.013326
Gm42363	0.370203	0.378023	0.235252	0.259374	0.170101	0.156826
Gm42517	0.068879	0.08343	0.039123	0.020651	0	0.017177
Gm42759	0.609377	0.875203	0.557703	1.14211	0.914187	1.03604
Gm4303	0.017093	0.01942	0	0	0	0.009348
Gm4305	0.017093	0.015052	0	0	0	0.007251
Gm44180	0.124436	0.192012	0.135917	0.07045	0	0.09492
Gm45095	0.164651	0.192151	0.266413	0.324108	0.357847	0.368252
Gm45918	0.027575	0	0.021748	0.011545	0	0
Gm46041	0.131134	0.150521	0.272982	0.390936	0.296574	0.303113
Gm46060	0.013586	0.014157	0.00959	0.008438	0	0
Gm46074	0.022763	0	0	0	0.00693	0
Gm46202	0.018847	0	0.015353	0	0	0.056261
Gm46226	0	0.21713	0	0.089222	0.069853	0.060643
Gm46268	0	0	0.056428	0.014919	0	0.017883
Gm46340	0.030405	0.010493	0.058842	0.006561	0.006575	0.009685
Gm46345	0	0.009612	0	0	0.004249	0.0055
Gm46363	0.051571	0	0.055716	0	0.01305	0
Gm46535	0.212705	0.10354	0.151717	0.249007	0.466305	0.426396
Gm46554	0.006453	0.009416	0	0.021993	0.003086	0
Gm46599	0.102246	0.11219	0.16923	0.314787	0.239997	0.231721
Gm46608	0.187448	0.169036	0.128217	0.101727	0.094919	0.133896
Gm46632	0	0.054638	0.079533	0	0.01646	0
Gm46635	0.080509	0.081782	0	0.171238	0.000896	0
Gm46652	0.048417	0.044643	0.04716	0.016936	0.041643	0.022386
Gm46752	0.338257	0.243099	0.129287	0.045447	0	0
Gm46754	0	0.164366	0.319055	0.050339	0.031511	0.014913
Gm46864	0	0.211302	0	0.08706	0.118621	0
Gm46914	0.012777	0.011764	0.012791	0	0.030482	0.018185
Gm46934	0	0.015461	0	0.007736	0	0.00813
Gm46977	0.05938	0.063634	0.119079	0.230313	0.144992	0.214607
Gm4924	0.211057	0.189071	0.203697	0.138431	0.15948	0.123794
Gm4984	0	0	0.048725	0.104268	0.178812	0.179842
Gm50287	0.018035	0.010891	0.007855	0.008371	0.007803	0.009142
Gm51436	0.051869	0.032757	0.03849	0.021898	0.028299	0.018345
Gm51441	0	0.230717	0	0	0.013398	0
Gm51447	0.061452	0	0	0.012124	0	0.0172
Gm51558	0.002862	0	0.001702	0	0.008833	0.003139
Gm51574	0.124799	0.134561	0	0	0.076281	0
Gm51645	0.562643	0.773813	0.761241	0.426447	0.438065	0.29122
Gm51651	0.249805	0.101666	0.023755	0.499026	0.445169	0.436561
Gm51660	0.036987	0.027583	0.040348	0.075833	0.065502	0.053043
Gm51702	0.245271	0.153004	0.181678	0.357558	0.282382	0.378001
Gm51704	0.10739	0.084345	0.106482	0.059589	0.087188	0.065087
Gm51748	0.01146	0.013891	0	0.004838	0.008094	0
Gm51898	0.100041	0.05205	0.0562	0.021806	0.02266	0.037141
Gm51907	0.018076	0	0	0	0.013207	0.013163
Gm51908	0.043502	0.050261	0	0	0	0.114184
Gm51916	0.116848	0	0.125143	0.082967	0	0
Gm52012	0.070035	0.073275	0	0	0.037398	0
Gm52044	0.016387	0.013818	0.018458	0.027445	0.028526	0.029926
Gm52055	0.01115	0	0	0	0.048534	0
Gm52102	0.026234	0.042876	0.043725	0.067145	0.08475	0.102828
Gm52116	0	0	0.021233	0	0	0.007524
Gm52118	0.03954	0.040336	0.025765	0	0.017326	0.015644
Gm52286	0	0	0.072784	0.031057	0.046948	0.032782
Gm52354	0.048753	0	0.060644	0	0.027943	0
Gm52384	0	0.007364	0	0	0	0.048992
Gm52396	0.033085	0.049595	0.065274	0	0	0.161545
Gm52401	0.492991	0.594592	0.434848	0.136152	0	0.12828
Gm52432	0.063662	0.024957	0.022763	0.007146	0.002216	0.013703
Gm52439	0	0	0.000375	0	0.032822	0
Gm52567	0.058289	0	0.041263	0.026795	0.033337	0.026768
Gm52569	0.192808	0.200016	0	0	0.382208	0
Gm52681	0.313672	0.268953	0.358284	0.275752	0.204277	0.167716
Gm52706	0.021807	0	0.02324	0.051369	0	0
Gm52742	0	0	0.013453	0.009483	0	0.009008
Gm52777	0	0.013167	0.014857	0.008169	0	0.009616
Gm52802	0.070049	0	0.067273	0.150729	0	0
Gm52824	0.191815	0.127752	0.070538	0.214591	0.309761	0.333411
Gm52868	0	0.211426	0	0.038758	0.047521	0
Gm52879	0.018841	0.02135	0.015686	0.010681	0	0
Gm52921	0	0.044853	0	0.112376	0.143274	0.095747
Gm5486	0.045635	0.065674	0.042126	0.079924	0.086835	0.077681
Gm5799	0.123733	0.056513	0.102463	0.027072	0	0.019564
Gm5934	0	0.039488	0.091049	0	0	0.006947
Gm6034	0	0.047477	0.041283	0.014203	0.027106	0.021337
Gm6329	0.05565	0	0.064349	0.128289	0	0
Gm6598	0.369104	0.239763	0.415184	0.176352	0.064916	0
Gm805	0.088838	0.124717	0.164183	0.070578	0.068261	0.082875
Gm8700	0.171396	0.183083	0.167654	0.083424	0.111258	0.079888
Gmfg	0.48355	0.823451	0.690362	0.995142	1.16789	1.06231
Gpihbp1	5.33792	6.24431	7.45149	10.9074	9.54597	9.29015
Gpr132	0.142096	0.072497	0.082758	0.178002	0.198436	0.19647
Gpr135	0.024107	0.017787	0.012768	0.03284	0.069612	0.052145
Gpr149	0.020845	0.029779	0.012852	0.064485	0.031753	0.122086
Gpr65	0	0.025914	0.020066	0.082532	0.048068	0
Gpr84	0.02831	0.032109	0.057579	0.118481	0.148186	0.091601
Gpx3	0.119975	0.109924	0.178497	0.29724	0.265251	0.180644
Grid2ip	0.019954	0.020497	0.032928	0	0.007628	0.012657
Grtp1	0.053849	0.040855	0	0.020457	0	0
Gssos2	0.018898	0.007966	0.013205	0.063366	0.043148	0.037173
Guca2a	0.116325	0.149362	0	0	0	0.057919
Gxylt2	0	0.013487	0.012101	0	0.007376	0
H2ac21	0.054805	0	0.049961	0	0.091789	0
H2bc15	0.04393	0	0	0.116451	0	0.145403
H2bc23	0.057467	0.05755	0.034017	0.096354	0.10877	0.12744
H2bc7	0.060829	0.062096	0	0	0.114559	0.093084
H2bc9	0.053636	0.066617	0	0	0.230124	0
H2-T-ps	0.085725	0	0.074446	0.25032	0	0.143211
H3c13	0.20227	0.057449	0.067402	0.260946	0.211696	0.431445
H3c14	0.176253	0.140633	0.050958	0.28216	0.473142	0.497289
H3c4	0	0.055197	0.069373	0.008651	0.029073	0.01379
H3c6	0	0.036034	0.045666	0.136562	0.113286	0.061034
H4bc24	0.099808	0.082257	0.061657	0.106464	0.14743	0.149026
H4c18	0.100913	0.099811	0.141177	0.66152	0.225569	0.329595
Heatr4	0.074784	0.089557	0.085028	0.0491	0.046976	0.066854
Higd1b	0.025588	0	0.029136	0	0	0.069597
Hnf1b	0.013393	0.014808	0	0.030152	0.046177	0.032792
Hrh1	0.028657	0.05206	0.060985	0.011015	0.011753	0.010291
Hrh2	0.013114	0	0	0.009538	0.00838	0
Hspa1a	3.75347	3.91347	4.32229	1.18738	1.1504	1.14218
Hspa1b	8.93258	9.27878	9.40638	2.8969	2.34097	3.09858
Htra4	0.627229	0.705279	0.76578	1.34455	1.27378	0.871422
Icam5	0.063345	0.107533	0.108693	0.128488	0.154523	0.180181
Ifit1bl2	0.318774	0.240395	0.370075	0.203433	0.192175	0.150858
Igf2	0.052648	0.039729	0.068716	0.078067	0.108209	0.090679
Igf2bp3	0.399586	0.253942	0.272828	0.086434	0.249792	0.132705
Iglon5	0	0.038388	0.032346	0.06664	0.069959	0.046175
Igsf6	0.437232	0.327507	0.263367	0.164842	0.270097	0.153654
Il11	0.130941	0.191278	0.19552	0.133321	0.116167	0.096954
Il1f5	0.020374	0	0	0	0	0.007121
Il34	0.279602	0.346213	0.570355	0.727429	0.587135	0.78549
Iqcn	0.014923	0.018781	0.0195	0	0.011261	0.002726
Irf4	0.081176	0.039375	0.055679	0	0.027178	0.020706
Itgb3	4.63589	4.71155	4.23707	7.09172	7.56853	7.88371
Itih4	0.052022	0	0	0.023809	0	0.01759
Kcnab1	0.045465	0.036749	0.039777	0.104943	0.11077	0.088356
Kcnj12	0.01343	0.008073	0.013303	0.062156	0	0
Kcnj15	0.099618	0.10913	0.0855	0.213435	0.270595	0.165765
Kcnn3	0.021736	0	0.018109	0.00626	0	0
Kcnrg	0.031323	0	0	0	0.11084	0.087639
Klhdc7b	0.009715	0	0.009238	0	0.00842	0
Klhl29	0	0.003658	0	0	0	0.013464
Krt78	0.012001	0.013395	0.015451	0.01189	0.009007	0
Krtap9-1	0.033244	0	0	0	0.009039	0
Lce1h	0.319638	0.460763	0.318462	1.07622	0.553377	0.753437
Lct	0.077522	0.105145	0.057571	0.113389	0.141467	0.146315
Ldlrad1	0	0.061751	0.062436	0.02462	0.034478	0.038567
Ldlrad2	0.017695	0.023366	0	0	0	0.049475
Lhb	0.015109	0	0	0.043052	0	0.053383
Lif	0.369848	0.374101	0.302733	0.208158	0.28538	0.214271
Liph	0.024848	0.022048	0.033665	0.044981	0.070412	0.052131
Lipm	0.175689	0.182944	0.151826	0.244802	0.35412	0.30247
Lncpint	0.056519	0.019152	0	0.101514	0.13733	0.102375
LOC100041593	0	0.019854	0	0	0.008407	0
LOC100861978	0.015755	0.023043	0.016792	0.057352	0.047016	0.040765
LOC100862220	0	0.059795	0.078727	0.034118	0.032009	0.029348
LOC101055663	0.210919	0.255764	0.224044	0.425423	0.459176	0.414233
LOC102632541	0.04449	0.055083	0	0	0.016398	0.025288
LOC102637792	0.090143	0.160859	0	0	0	0.013771
LOC105247297	0.019044	0	0	0	0	0.007192
LOC108168673	0.318561	0.265369	0.401685	0.190238	0.062931	0.177314
LOC108168676	0.241011	0.349912	0.180619	0.163729	0.146577	0.160497
LOC115486442	0.019005	0	0	0.009442	0	0.007547
LOC115486880	0.061512	0.070035	0.089911	0.035461	0.059046	0.030997
LOC115486976	0.14199	0.21652	0.096442	0.081195	0.10265	0.068257
LOC115488529	0.049176	0.086032	0	0	0	0.016096
LOC115488671	0.008613	0.005634	0.01129	0.016617	0.02648	0.025644
LOC115488798	0.016622	0.011591	0.01566	0.037263	0.026201	0.038308
LOC115490429	0	0.102978	0	0	0.039596	0.047459
LOC115490435	0.057142	0.060455	0.065876	0.152561	0.084903	0.100231
LOC545763	0	0.010207	0.008441	0.004653	0.027422	0.005216
Lrguk	0.068435	0.044298	0.037696	0.014886	0.01363	0.014123
Lrp8os3	0.067665	0.053494	0.052813	0.043002	0	0.034738
Lrrc10b	0	0.005447	0	0.023495	0.023009	0.021238
Lrrc25	0.228002	0.337414	0.200873	0.366718	0.370004	0.487592
Lrrc4c	0	0	0.002235	0	0.004106	0.031845
Lrrc71	0.261607	0.277812	0.202966	0.406175	0.361602	0.396614
Lrrd1	0.021695	0.03752	0.063909	0.083436	0.096977	0.073608
Lypd2	1.0431	0.799971	0.930508	1.79474	1.70186	1.27565
Mab21l1	0	0.013219	0	0.034798	0	0.04003
Map3k19	0.033677	0.039903	0.032359	0.016989	0.020298	0.031684
Mapk10	0.014927	0	0.013402	0	0.006764	0.005652
Mcf2	0.023876	0.023851	0	0.008831	0	0.009415
Mgarp	0.316142	0.357664	0.377917	0.134905	0.255391	0.235745
Mgll	0.011645	0.011525	0.013713	0.079631	0.049808	0.058793
Mir133a-1hg	0.021585	0.019896	0.014675	0.039119	0.0249	0.033234
Misp	0.044485	0.035966	0.020489	0.062036	0.074522	0.078849
Mme	0	0.015201	0	0	0.006995	0.007246
Mpz	0.071768	0.054062	0.076455	0	0.050021	0.027801
Mrc1	0	0.010462	0.007788	0.007048	0	0
Mrgpra1	0.007548	0	0	0	0.049564	0
Mroh2a	0.057417	0.081288	0.071259	0.04412	0.038006	0.060597
Mroh8	0	0.012692	0.009585	0.066486	0.040154	0.033411
Mycbpap	0.030417	0	0	0	0.01456	0.012477
Myoc	0.043792	0.042531	0.02009	0.061016	0.12364	0.080284
Myoz1	0.225456	0.183741	0.273915	0.096788	0.142841	0.062878
Myrf	0	0	0.020907	0.009728	0.008872	0
Myrip	0	0.008257	0.006446	0	0	0.019636
Nckap5	0.007813	0.009306	0.004914	0.023573	0.016781	0.023172
Nkd2	0.184284	0.091945	0.134298	0.04001	0.061999	0.08907
Nppa	0.328921	0.31448	0.524689	0.189567	0.24956	0.120422
Npy1r	0.304791	0.248014	0.206448	0.199646	0.143229	0.146886
Nr1d1	37.1653	35.4174	34.6961	22.4151	22.873	22.0994
Nr4a3	0.185079	0.139641	0.119841	0.083747	0.074774	0.069443
Nrbp2	0.118249	0.095577	0.088759	0.23028	0.17561	0.178343
Nrxn2	0.045214	0.030952	0.031996	0.07023	0.081715	0.042866
Nudt12os	0	0	0.005207	0.025292	0.001268	0
Nxnl2	0.048148	0.033589	0	0.013076	0	0.018482
Nxpe2	0.016072	0.011839	0	0	0	0.032357
Olfr1564	0.125234	0.057287	0.086432	0.02551	0.027271	0.050964
Olfr31	0	0.054433	0.042057	0	0	0.142988
Olfr433	0	0.031772	0.027624	0	0	0.132729
Optc	0.029489	0.034418	0.08394	0.090224	0.184716	0.115532
Otos	0	0	0.136046	0.056	0.039473	0
Padi3	0	0.017461	0.013921	0.054403	0.05004	0.027715
Palm3	0.094506	0.11925	0.126158	0.202876	0.367423	0.184588
Pax5	0.758855	0.600052	0.602487	0.422917	0.381065	0.511016
Pde8b	0.070313	0.06886	0.082541	0.038015	0.051973	0.042172
Pdzk1ip1	0.094071	0	0	0	0	0.017894
Phex	0.116759	0.067983	0.119732	0.050348	0.054197	0.032808
Pi16	1.15586	1.0842	1.27877	1.77397	1.99436	2.04726
Pigz	0.045558	0	0.069136	0.013907	0.012797	0
Pik3ap1	0.852341	0.60418	0.952008	0.439436	0.550081	0.504968
Pik3c2b	0.108264	0.093514	0.065923	0.054021	0.070825	0.058017
Pjvk	0.032055	0.065681	0.045578	0	0.149357	0.155491
Pla2g1b	0.564621	0.877699	0.51885	1.10953	1.20227	1.24741
Pla2g4c	0.509419	0.388258	0.639373	0.220236	0.270913	0.338794
Platr29	0	0.013024	0	0.060285	0.094543	0.099612
Pltp	1.04541	1.24427	1.29187	1.88186	1.86996	1.65494
Popdc2	0.037248	0.028292	0.044523	0.061794	0.122935	0.137571
Pramel18	0.049491	0	0.068381	0	0.024461	0
Pramel19	0.012555	0.011368	0.018379	0	0.069027	0
Pramel45	0	0.014592	0	0.009972	0	0.00813
Pramel46	0.010895	0.011212	0	0.006394	0	0.00605
Prkag2os1	0.147438	0	0	0	0.030241	0.039689
Prl8a8	0.032182	0	0	0	0.143663	0
Prss2	0.221002	0.182318	0.1793	0.079969	0.162089	0.115781
Prss27	0.458918	0.387709	0.346942	0.298584	0.099692	0.190825
Prss51	0.120538	0.145985	0.150739	0.327722	0.191926	0.325723
Prss55	0.200688	0.221899	0.468675	0.657728	0.818979	0.656937
Psd4	0.218118	0.334191	0.199839	0.412641	0.35714	0.431301
Ptpro	0.016179	0.015376	0.014208	0.010003	0	0.007137
Qrich2	0.003636	0	0	0.018259	0.018391	0
Rab38	0	0.027519	0	0.090714	0.069688	0
Rab3b	0.045764	0	0	0.012742	0	0.011388
Raver2	0	0	0.057517	0.016694	0.013702	0
Rbfaos	0.066521	0.059204	0.074153	0.083361	0.223674	0.19562
Rdh5	2.20543	1.46101	1.43694	2.22935	2.72427	2.73318
Reep2	0.052333	0.044102	0	0.139779	0.115568	0.122213
Rp1	0.087357	0.093546	0.087108	0.174986	0.150012	0.162568
Rtl5	0.021964	0	0.017253	0.010533	0.011368	0.011927
S100z	0.669513	0.34063	0.529419	0.248631	0	0.223644
Scn8a	0	0.009528	0.007482	0.006555	0.004321	0.004395
Scpep1os	0.465847	0.41442	0.391825	0.709626	0.592515	0.769807
Serp2	0.568225	0.810306	0.584616	1.13201	1.01712	1.0218
Serpinb10	0.067869	0.051493	0.076766	0.16832	0.141134	0.184906
Serpinb9c	0.022985	0.012339	0	0.0714	0.102803	0
Serpinb9g	0.024629	0.050773	0.028815	0.115665	0.072448	0
Sh3gl3	0.623139	0.555366	0.366274	0.79987	0.854554	1.00226
Shc4	0.12121	0.13379	0.179623	0.094774	0.094498	0.099053
Shisa9	0.020731	0	0	0	0.011516	0.010828
Shisal2a	0.039563	0.02608	0.032184	0.025802	0.016028	0.018573
Sla2	0.317128	0.245729	0.263654	0.449501	0.565962	0.54743
Slc14a1	4.60479	4.55768	4.37259	6.77879	7.06822	7.06513
Slc24a5	0.057654	0.082485	0.179604	0.016195	0	0.016306
Slc25a2	0.083204	0.046572	0.07198	0	0.020723	0.035388
Slc25a35	0.070083	0.103671	0.135786	0.231049	0.211495	0.161408
Slc2a7	0	0.025108	0.02855	0	0.056105	0.053941
Slc38a3	0	0.012169	0	0.009943	0	0.008756
Slc44a5	0.053596	0.065427	0.020702	0.070422	0.14215	0.148904
Slc4a11	0.383029	0.386884	0.337943	0.488081	0.744594	0.553282
Slc5a8	0	0.047278	0.037666	0.021684	0	0.010047
Slc6a12	0.064888	0	0	0	0.017485	0.018729
Slpi	0	0.088496	0.165056	0.34525	0.273833	0.254102
Smad9	0.026682	0.038961	0.016508	0	0.01471	0.013992
Snrpn	2.55622	0.578506	1.08334	0.113613	0.265518	0.498545
Sox18	2.84639	3.01274	3.16276	4.28416	4.74435	5.22341
Spata17	0	0.02142	0	0	0.008876	0
Spats1	0.037241	0.022383	0.033769	0.108032	0.129044	0.048932
Spef1l	0.086027	0.080569	0	0	0.026473	0
Spink2	1.93525	3.11611	1.74909	3.9619	3.634	3.57936
Sprr2b	0.080109	0.317857	0.166909	0.402413	0.467406	0.690717
Sspo	0.013106	0.007987	0.01211	0.004433	0.007297	0.007575
St6galnac3	0.003552	0	0.002228	0.017178	0.030021	0.003852
Stfa2	11.4563	12.2339	14.0716	26.4297	30.1574	24.434
Stx1b	0.02407	0.020882	0.023525	0.009507	0.008727	0.017916
Svop	0.130862	0.193703	0.194271	0.092081	0.136205	0.130728
Sync	0.056144	0.08888	0.073933	0.027879	0.031268	0.051337
Syt8	0.590759	0.457638	0.304472	0.150485	0.265374	0.294938
Sytl2	0.068137	0.04307	0.099733	0.119633	0.120326	0.164107
Tbxas1	0.027554	0.041734	0.022249	0.061115	0.065949	0.04373
Tchh	0.054781	0.036372	0.057504	0.112895	0.110779	0.139443
Tdrp	0.706072	0.58505	0.476766	0.401847	0.47141	0.25345
Tex19.2	0	0.072335	0	0	0.023539	0
Tex45	0.046148	0.050708	0.032268	0	0.0966	0.08453
Tfpi2	1.04052	1.19106	1.31752	1.87588	1.68059	1.95519
Tg	0.006136	0.00908	0.005051	0.01299	0.037428	0.014137
Tgm1	0.060844	0.094746	0.073388	0.117039	0.119869	0.150703
Thsd4	0	0	0.012537	0.006311	0	0
Tjp3	0	0.057173	0	0.02857	0.031621	0.004656
Tlr5	0.20123	0.130984	0.091499	0.079418	0.049305	0.086587
Tlr9	0	0	0.025942	0.016037	0	0.012815
Tlx1	0.020824	0.018484	0	0	0.01473	0
Tmem252	0.150339	0.13823	0.065712	0.216972	0.210801	0.272666
Tmem253	0.478465	0.554959	0.492428	0.794534	1.09951	0.678247
Tmem270	0.044813	0.041147	0	0.170034	0.167616	0
Tmprss11e	1.36567	1.33458	1.2187	2.2811	2.23202	2.45755
Tnfsf13	1.23698	1.0857	0.823178	0.471327	0.639531	0.665038
Tnfsf13b	0.09986	0.097073	0.151551	0.040601	0	0
Tnnc1	0.922577	0.706861	1.13118	0.533228	0.68862	0.628512
Tnni1	2.06833	1.61993	1.93968	2.33609	3.2665	2.83054
Tnni3	0.116203	0	0	0	0.035671	0.038612
Trim10	0.056433	0	0	0.024513	0.021469	0
Trim36	0.067706	0.057815	0.039411	0.019999	0.028838	0.011823
Trpv2	0.161361	0.172521	0.137199	0.113157	0.103298	0.092204
Tsga10	0.210296	0.162257	0.196927	0.160483	0.103011	0.134545
Ttc29	0	0.055742	0.046895	0.020731	0	0
Ttll13	0.037253	0.024669	0.048202	0.09164	0.076331	0.079422
Tulp2	0.16691	0.151076	0.162536	0.080215	0.121299	0.094683
Ugt1a6a	0.200601	0.155533	0.124385	0.30552	0.595961	0.382381
Unc45b	0.011771	0	0.015616	0.042103	0.077119	0
Upk3bl	0.077427	0.097927	0.08147	0.374926	0.195124	0.27337
Vill	0.020106	0	0.019029	0	0.040795	0.058431
Vmn1r43	0.018508	0	0	0	0.107327	0.090503
Vmn2r53	0.032227	0	0.035055	0.022915	0	0
Vsir	0	0.016227	0	0	0.006523	0
Vwa5b2	0.022286	0	0.023664	0.012359	0	0.007997
Wdr63	0.300885	0.253339	0.250108	0.129135	0.104922	0.169482
Xkrx	0.069655	0.109599	0.1246	0.068244	0.059255	0.035294
Xntrpc	0.204299	0.31137	0.210165	0.19114	0.148136	0.142996
Zdhhc15	0.008115	0.018218	0.009296	0.025762	0.040857	0.019897
Zfp185	0.417032	0.499619	0.317328	0.331175	0.241676	0.243893
Zfp334	0.020457	0.02453	0.017143	0.031051	0.05735	0.046815
Zfp469	0.020887	0.017981	0.012782	0.012219	0.01116	0.013023
Zfp94	0.86497	0.703103	0.743156	0.578315	0.502125	0.458324

## Sheet: Table 4
Supplementary Table 4. GO analysis list of Figure 4B.
	Category Term Count % PValue Genes List Total Pop Hits Pop Total Fold Enrichment Bonferroni Benjamini FDR
1	GOTERM_CC_DIRECT GO:0005576~extracellular region 56 17.665615141955836 1.1841104647574158E-8 CSF3	PRSS27	DMKN	CPZ	CXCL5	TNFSF13B	ADAMTS4	C1QTNF4	LIPH	IGLON5	NPPA	FAM3B	LIPM	PRSS2	CAMP	IL11	SPINK2	MYOC	GPX3	TMPRSS11E	OTOS	F2	PRL8A8	F5	BCAN	ACE2	SLPI	IL1F5	OPTC	ITIH4	PLA2G1B	LHB	HTRA4	LYPD2	TULP2	AFP	FBLN2	AGER	THSD4	DHRS7C	PLTP	CDSN	CMA1	IL34	TFPI2	TNFSF13	IGF2	LIF	GUCA2A
2	GOTERM_CC_DIRECT GO:0005615~extracellular space 47 14.826498422712934 4.813837792165473E-7 SERPINB10	CSF3	PLA2G1B	LHB	AFP	ELFN2	DMKN	CPZ	AGER	CXCL5	TNFSF13B	ADAMTS4	PRSS51	C1QTNF4	CES2B	LIPH	ANPEP	SERPINB9G	NPPA	FAM3B	SERPINB9C	LRRC4C	PLTP	PRSS2	CAMP	IL11	SPINK2	MYOC	GPX3	IL34	TNFSF13	IGF2	LIF	KRT78	F2	F5	ACTA2	BCAN	ACTA1	ACE2	BPIFB1	TG	SLPI	IL1F5	SSPO	AGRP	PI16	278	1504
3	GOTERM_CC_DIRECT GO:0016020~membrane 126 39.74763406940063 6.219161193869146E-4 RAB3B	SH3GL3	GALNT16	CPNE7	GPR65	EQTN	ICAM5	AQP5	GXYLT2	SLA2	TGM1	CDH3	FADS6	EVA1C	MPZ	LIPH	ANPEP	DUOXA2	CADPS2	ABCG5	NPY1R	SLC6A12	SHISA9	PRSS55	TMEM252	TMEM253	SYTL2	CLDN6	ACE2	STX1B	SLC5A8	SCN8A	RAB38	UPK3BL	MGARP	GRID2IP	SHC4	IGSF6	FPR1	LYPD2	GPR84	ARHGAP15	AGER	HIGD1B	XKRX	HRH1	HRH2	ATP6V0A4	KCNN3
4	GOTERM_CC_DIRECT GO:0005887~integral component of plasma membrane 30 9.46372239747634 0.001278945699993762 GPR65	ATP2A3	FPR1	GPR84	ICAM5	AQP5	HRH1	GPR132	MPZ	MRC1	SLC38A3	SLC14A1	KCNJ12	KCNJ15	TRPV2	NPY1R	ATP2B3	SLC6A12	SLC4A11	GLRA4	TMPRSS11E	MRGPRA1	SLC5A8	CALY	FXYD4	REEP2	GPR149	TLR5	LCT	CD200	278	1126	19662	1.88437	0.257836	0.0744986	0.0738591
5	GOTERM_CC_DIRECT GO:0005861~troponin complex 3 0.9463722397476341 0.0052356464582213 TNNC1	TNNI1	TNNI3	278	8	19662	26.5225	0.705687	0.243981	0.241887
6	GOTERM_CC_DIRECT GO:0016324~apical plasma membrane 12 3.7854889589905363 0.007062954723061265 ABCG5	SLC5A8	ITGB3	PTPRO	TLR9	DSG2	ATP6V0A4	AQP5	MYRIP	TJP3	GPIHBP1	HSPA1A	278	328	19662	2.58756	0.808239	0.274278	0.271924
7	GOTERM_CC_DIRECT GO:0042470~melanosome 6 1.8927444794952681 0.01416701017833645 ITGB3	TRPV2	RAB38	MYRIP	SLC24A5	SYTL2	278	101	19662	4.20158	0.96401	0.42904	0.425357
8	GOTERM_CC_DIRECT GO:0044297~cell body 6 1.8927444794952681 0.014730974328041909 ACTA2	ACTA1	TRPV2	RDH5	KCNN3	HSPA1B	278	102	19662	4.16039	0.968503	0.42904	0.425357
9	GOTERM_CC_DIRECT GO:0005886~plasma membrane 84 26.498422712933756 0.028026442918947465 RAB3B	CPNE7	GPR65	ITGB3	EQTN	PTPRO	PRSS27	ICAM5	AQP5	SLA2	VSIR	TNFSF13B	PIK3C2B	CLDN20	GPR132	CDH3	LIPH	EVA1C	PSD4	MPZ	MRC1	OLFR31	GPR135	MME	NPY1R	KCNAB1	TMPRSS11E	SHISA9	SYTL2	CLDN6	STX1B	ARL4D	ACE2	SLC5A8	ARHGEF9	OLFR433	SCN8A	TLR9	FCER2A	DSG2	RAB38	GRID2IP	POPDC2	SHC4	ITIH4	PALM3	FPR1	CXCR5	LYPD2
10	GOTERM_CC_DIRECT GO:0008021~synaptic vesicle 6 1.8927444794952681 0.033036949158763776 RAB3B	CADPS2	STX1B	SVOP	MME	NPY1R	278	126	19662	3.36793	0.999601	0.769761	0.763154
11	GOTERM_CC_DIRECT GO:0031410~cytoplasmic vesicle 16 5.047318611987381 0.04071385397432891 CADPS2	ATP8B5	LRGUK	SVOP	MYOC	EQTN	DAPK2	CXCR4	MYRIP	SLA2	SYT8	NKD2	CALY	TLR9	TRIM36	RAB38	278	646	19662	1.75174	0.999938	0.862393	0.854991
12	GOTERM_CC_DIRECT GO:0045202~synapse 13 4.100946372239748 0.05516544153809012 SHC4	CADPS2	SVOP	MME	MYRIP	GLRA4	SHISA9	ARR3	SYT8	BCAN	LRRC4C	MGLL	GRID2IP	278	505	19662	1.82069	0.999998	0.907893	0.9001
13	GOTERM_CC_DIRECT GO:0031012~extracellular matrix 9 2.8391167192429023 0.05675045639205202 ADAMTS4	MYOC	SLPI	CMA1	COL5A2	TFPI2	F2	FBLN2	THSD4	278	294	19662	2.1651	0.999999	0.907893	0.9001
14	GOTERM_CC_DIRECT GO:0070062~extracellular exosome 48 15.141955835962145 0.06271008785550046 RAB3B	ITIH4	SH3GL3	GALNT16	CPNE7	ITGB3	PTPRO	LHB	LYPD2	CXCR4	AKR1C18	AQP5	DMKN	CPZ	FBLN2	THSD4	TGM1	ANPEP	FAM3B	AOX1	EFHD1	ATP6V0A4	CAMP	MYOC	MME	GPX3	MCF2	TNFSF13	IGF2	KRT78	F2	PDZK1IP1	UGT1A6A	GUCA2A	ZDHHC15	ACTA2	ACTA1	ACE2	SLC5A8	BPIFB1	SLPI	CAMK4	REEP2	TRIM36	DSG2	AGRP	FCER2A	PI16	278
15	GOTERM_CC_DIRECT GO:0016023~cytoplasmic membrane-bounded vesicle 6 1.8927444794952681 0.06278474237350333 CADPS2	MYOC	BECN2	CXCR4	SLA2	NKD2	278	151	19662	2.81033	1	0.907893	0.9001
16	GOTERM_CC_DIRECT GO:0015629~actin cytoskeleton 7 2.2082018927444795 0.06560304443100422 ACTA2	ACTA1	TNNC1	ZFP185	MYRIP	MYOZ1	FYB	278	201	19662	2.46312	1	0.907893	0.9001
17	GOTERM_CC_DIRECT GO:0016323~basolateral plasma membrane 7 2.2082018927444795 0.0681091068438687 SLC14A1	MPZ	TLR9	SLC38A3	NKD2	GPIHBP1	HSPA1A	278	203	19662	2.43885	1	0.907893	0.9001
18	GOTERM_CC_DIRECT GO:0001669~acrosomal vesicle 5 1.5772870662460567 0.07013767262217993 ATP8B5	LRGUK	SPINK2	TRIM36	SYT8	278	110	19662	3.21485	1	0.907893	0.9001
19	GOTERM_CC_DIRECT GO:0005578~proteinaceous extracellular matrix 9 2.8391167192429023 0.07819463546706559 ADAMTS4	BCAN	MYOC	OPTC	COL22A1	COL5A2	CPZ	FBLN2	THSD4	278	316	19662	2.01437	1	0.945362	0.937247
20	GOTERM_CC_DIRECT GO:0009897~external side of plasma membrane 9 2.8391167192429023 0.08114693150400945 ITGB3	ANPEP	TNFSF13	CXCR5	CXCR4	FCER2A	AGER	VSIR	GPIHBP1	278	317	19662	2.00801	1	0.945362	0.937247
21	GOTERM_CC_DIRECT GO:0016021~integral component of membrane 109 34.38485804416404 0.09000667077550872 GALNT16	GPR65	EQTN	LDLRAD1	LDLRAD2	ICAM5	AQP5	GXYLT2	CDH3	FADS6	CUTAL	EVA1C	MPZ	ANPEP	DUOXA2	NCKAP5	ABCG5	NPY1R	SLC6A12	SHISA9	PRSS55	TMEM252	TMEM253	CLDN6	ACE2	STX1B	SLC5A8	SCN8A	OLFR433	ADAM3	UPK3BL	MGARP	IGSF6	FPR1	GPR84	AGER	HIGD1B	XKRX	HRH1	HRH2	ATP6V0A4	KCNN3	B4GALNT3	LRRC4C	SLC38A3	BTNL9	SLC14A1	ATP8B5	TNFSF13
22	GOTERM_CC_DIRECT GO:0005903~brush border 4 1.2618296529968454 0.09487724245739766 DAB1	MME	ATP6V0A4	LCT	278	77	19662	3.67411	1	1	0.99569
[truncated: 84 more columns]

## Sheet: Table 5
Supplementary Table 5. Gene lists in Figure 4C.
GO-CC Extracellular component (68 genes)					Secreting proteins (52 genes)
TNFSF13					ADAMTS4
SSPO					AFP
LIF					AGRP
ACTA1					BCAN
CDSN					BPIFB1
DHRS7C					C1QTNF4
FAM3B					CDSN
AGER					CES2B
AGRP					CMA1
HTRA4					COL22A1
CPZ					COL5A2
PRSS2					CPZ
TFPI2					CSF3
PLA2G1B					CXCL5
MYOC					DHRS7C
FBLN2					DMKN
TMPRSS11E					F2
BPIFB1					F5
TNFSF13B					FAM3B
ADAMTS4					FBLN2
LYPD2					FGF11
TULP2					GPX3
CAMP					GUCA2A
OPTC					HTRA4
ITIH4					IGF2
IL34					IGLON5
ACTA2					IL11
SERPINB10					IL1F5
GUCA2A					IL34
FGF11					KRT78
PI16					LHB
SPINK2					LIF
NPPA					LIPM
IGF2					MYOC
SLPI					NPPA
SERPINB9C					OPTC
PRSS51					OTOS
LHB					PI16
SERPINB9G					PLA2G1B
PRL8A8					PLTP
LIPH					PRL8A8
THSD4					PRSS2
LIPM					PRSS51
F2					SERPINB9C
KRT78					SERPINB9G
COL5A2					SLPI
DMKN					SPINK2
LRRC4C					SSPO
TG					TFPI2
AFP					TG
ELFN2					THSD4
BCAN					TULP2
IGLON5
CXCL5
F5
IL11
COL22A1
CMA1
C1QTNF4
CSF3
GPX3
PRSS27
PLTP
ANPEP
ACE2
CES2B
OTOS
IL1F5
