# Supplementary material for: Endothelial BMAL1 decline during aging leads to bone loss by destabilizing extracellular fibrillin-1
Source: J Clin Invest. 2024 Dec 16;134(24):e176660. doi: 10.1172/JCI176660 (PMC11645155; doi:10.1172/JCI176660)
Supplement: Supporting data values [file jci-134-176660-s075.xlsx]

## Sheet: Fig. 1A
1 wk	2 wk	4 wk	2 mo	3 mo	14 mo	19 mo
1.01747	0.955403	0.704828	0.651756	0.588133	0.317955	0.072059
0.986667	0.89995	0.544549	0.434987	0.498082	0.289429	0.059881
0.977063	0.760535	0.6371	0.523773	0.476793	0.330538	0.081181
1.02156	0.906254	0.633092	0.533251	0.41225	0.289671	0.033091

## Sheet: Fig. 1D
rAAV-ctrl	rAAV-Cre	rAAV-Cre + rAAV-Bmal1
1.0374	0.122679	0.567562
0.987336	0.265952	0.535742
0.98417	0.210454	0.754727

## Sheet: Fig. 1E
BV/TV					Tb.N					Tb.Sp
rAAV-ctrl	rAAV-Cre	rAAV-Cre + rAAV-Bmal1			rAAV-ctrl	rAAV-Cre	rAAV-Cre + rAAV-Bmal1			rAAV-ctrl	rAAV-Cre	rAAV-Cre + rAAV-Bmal1
43.65	22.385	30.247			2.626	1.578	1.876			0.187	0.464	0.34
42.908	22.801	44.602			2.676	1.792	2.487			0.226	0.667	0.242
47.88	12.48	39.379			2.991	1.383	2.516			0.204	0.769	0.226
44.974	21.379	33.461			3.122	1.825	2.597			0.196	0.693	0.216
45.944	17.238	34.93			2.6	1.468	2.161			0.209	0.37	0.332
54.991	21.572	42.1			3.006	1.706	2.835			0.179	0.447	0.202

## Sheet: Fig. 1G
rAAV-ctrl	rAAV-Cre	rAAV-Cre + rAAV-Bmal1
1.17735	0.32907	0.63219
1.00391	0.36308	0.71033
1.03009	0.34806	0.64192
0.80498	0.44777	0.56619
0.98367	0.43959	0.60822

## Sheet: Fig. 1H
Mean no. TAF/OCY						% TAF/OCYs
rAAV-ctrl	rAAV-Cre	rAAV-Cre + rAAV-Bmal1					rAAV-ctrl				rAAV-Cre				rAAV-Cre + rAAV-Bmal1
0.231	1.077	0.692				≥1 TAF	0.231	0.308	0.385	0.429	0.385	0.385	0.5	0.692	0.462	0.385	0.385	0.308
0.308	0.769	0.692				≥2 TAF	0	0	0.077	0.071	0.308	0.154	0.214	0.154	0.154	0.154	0.077	0.154
0.462	0.857	0.615				≥3 TAF	0	0	0	0	0.154	0.154	0.143	0.077	0.077	0.077	0.077	0.077
0.5	1.154	0.538

## Sheet: Fig. 1I
4 mo Solvent	15 mo Solvent	15 mo NRS
1.0445	0.620582	0.909258
0.971993	0.646435	0.810997
0.980862	0.609463	0.783468
1.00265	0.62423	0.814177

## Sheet: Fig. 1J
BV/TV				Tb.N				Tb.Sp
4 mo Solvent	15 mo Solvent	15 mo NRS		4 mo Solvent	15 mo Solvent	15 mo NRS		4 mo Solvent	15 mo Solvent	15 mo NRS
54.7054	29.9047	37.9901		2.83667	2.12333	2.59		0.195968	0.360048	0.249225
50.4322	25.5213	36.6984		3.02111	2.28111	2.55		0.201904	0.342842	0.242532
56.2465	28.9615	41.2637		3.15778	2.37889	2.39444		0.220483	0.420126	0.251805
41.7116	25.3798	36.2768		2.98	2.15111	2.54		0.21685	0.308234	0.230023
49.0156	31.1761	37.6142		2.92778	2.39111	2.66667		0.216581	0.333036	0.28543
61.5993	28.0277	40.9391		2.78444	2.11778	2.80222		0.222545	0.346068	0.256147

## Sheet: Fig. 1L
4 mo Solvent	15 mo Solvent	15 mo NRS
0.95	0.54	0.74
0.98	0.55	0.74
0.98	0.55	0.74
1.01	0.55	0.86
1.02	0.65	0.88
1.07	0.65	0.92

## Sheet: Fig. 1M
Mean no. TAF/OCY						% TAF/OCYs
4 mo Solvent	15 mo Solvent	15 mo NRS				4 mo Solvent				15 mo Solvent				15 mo NRS
0.231	1.067	0.538			≥1 TAF	0.231	0.308	0.385	0.462	0.375	0.538	0.615	0.429	0.308	0.231	0.308	0.308
0.462	1.231	0.462			≥2 TAF	0	0.154	0.077	0.154	0.313	0.385	0.308	0.357	0.154	0.077	0.077	0.077
0.462	1.154	0.462			≥3 TAF	0	0	0	0	0.188	0.154	0.154	0.143	0.077	0.077	0.077	0.077
0.615	1	0.462

## Sheet: Fig. 2B
ECs				T cells
3 mo	14 mo			3 mo	14 mo
1.1705	0.5023			0.977502	0.937936
0.8479	0.5207			1.0194	0.891389
0.9816	0.5945			1.0031	0.854151

[truncated: 67 more sheets: Fig. 2D, Fig. 2E, Fig. 2F, Fig. 2H, Fig. 2I, Fig. 2J, Fig. 3A, Fig. 3C, Fig. 3D, Fig. 3F, Fig. 4D, Fig. 4G, Fig. 4H, Fig. 4J, Fig. 4K, Fig. 5C, Fig. 5F, Fig. 6C, Fig. 6D, Fig. 6E …]
